# Supplementary material for: Cost-effectiveness of a smartphone Application for Tinnitus Treatment (the CATT trial): a study protocol of a randomised controlled trial
Source: Trials. 2022 May 23;23:435. doi: 10.1186/s13063-022-06378-7 (PMC9125968; doi:10.1186/s13063-022-06378-7)
Supplement: Supplementary file 1 — Additional file 1. A completed SPIRIT checklist 2013: Recommended Items to address in a clinical trial protocol and related documents (Ethical approval document and funding documentation (copy of original and English translation)) [30]. [file 13063_2022_6378_MOESM1_ESM.zip]

Archive with 4 entries (4 files):
- CIV-21-09-037760_Approval letter with condition[47].pdf
- Funding document translation.pdf
- Funding documentation TBM-project FWO original.pdf
- Revised SPIRIT_Fillable-checklist-15-Aug-2013 2R2.doc
